# Supplementary material for: Toxic Effects of Perilla frutescens (L.) Britt. Essential Oil and Its Main Component on Culex pipiens pallens (Diptera: Culicidae)
Source: Plants (Basel). 2023 Mar 31;12(7):1516. doi: 10.3390/plants12071516 (PMC10096719; doi:10.3390/plants12071516)
Supplement: Supplementary file 1 [file plants-12-01516-s001.zip]

Archive with 1 entries (1 files):
- plants-2253180-supplementary.pdf
